# Supplementary material for: Mechanical stretching of pulmonary vein stimulates matrix metalloproteinase-9 and transforming growth factor-β1 through stretch-activated channel/MAPK pathways in pulmonary hypertension due to left heart disease model rats
Source: PLoS One. 2020 Sep 3;15(9):e0235824. doi: 10.1371/journal.pone.0235824 (PMC7470280; doi:10.1371/journal.pone.0235824)
Supplement: S1 Raw data — (ZIP) [file pone.0235824.s002.zip]

Archive with 26 entries (25 files):
- Raw data/
- __MACOSX/._Raw data
- Raw data/Figure3 B1.PNG
- __MACOSX/Raw data/._Figure3 B1.PNG
- Raw data/Figure2 A1.tif
- __MACOSX/Raw data/._Figure2 A1.tif
- Raw data/Figure3 B2.PNG
- __MACOSX/Raw data/._Figure3 B2.PNG
- Raw data/Figure2 A2.tif
- __MACOSX/Raw data/._Figure2 A2.tif
- Raw data/Figure1 B2.tif
- __MACOSX/Raw data/._Figure1 B2.tif
- Raw data/Figure1 B1.tif
- __MACOSX/Raw data/._Figure1 B1.tif
- Raw data/σÄƒσoïμò░μì«table.xlsx
- __MACOSX/Raw data/._σÄƒσoïμò░μì«table.xlsx
- Raw data/Figure2 B1.png
- __MACOSX/Raw data/._Figure2 B1.png
- Raw data/Figure1 A.jpg
- __MACOSX/Raw data/._Figure1 A.jpg
- Raw data/Figure3 A2.png
- __MACOSX/Raw data/._Figure3 A2.png
- Raw data/Figure2 B2.tif
- __MACOSX/Raw data/._Figure2 B2.tif
- Raw data/Figure3 A1.png
- __MACOSX/Raw data/._Figure3 A1.png
