# Supplementary material for: Mechanical stretching of pulmonary vein stimulates matrix metalloproteinase-9 and transforming growth factor-β1 through stretch-activated channel/MAPK pathways in pulmonary hypertension due to left heart disease model rats
Source: PLoS One. 2020 Sep 3;15(9):e0235824. doi: 10.1371/journal.pone.0235824 (PMC7470280; doi:10.1371/journal.pone.0235824)
Supplement: S1 Raw data — (ZIP) [file pone.0235824.s002.zip › Raw data/σÄƒσoïμò░μì«table.xlsx]

## Sheet: Sheet1
Sham control group (N=12)											PH-LHD group (N=36)
IVSd (mm)	LVPWd (mm)	LVDd (mm)	LVDs (mm)	EF (%)	HR (bpm)	AAO (mm)	LADd (mm)	RVDd (mm)	Pad (mm)		IVSd (mm)	LVPWd (mm)	LVDd (mm)	LVDs (mm)	EF (%)	HR (bpm)	AAO (mm)	LADd (mm)	RVDd (mm)	Pad (mm)
1.56	1.61	4.89	3.27	75.85	373	2.1	3.4	2.1	2.2		1.8	2.01	5.69	3.67	71.7	447	2.2	3.2	2.2	2.2
1.39	1.64	4.69	2.76	77.93	385	2.1	3.3	2.2	2.3		1.91	1.81	5.93	3.71	74.47	377	2.3	3.4	2.1	2.1
1.52	1.6	4.53	2.5	78.32	399	2.1	3.3	2	2.3		1.94	2.05	4.66	2.69	74.3	341	2.2	2.8	2.2	2.3
1.5	1.59	4.98	2.58	81.59	419	2.2	3.4	2.2	2		1.93	1.9	6.14	3.81	73.81	351	2.2	3.2	2.2	2.2
1.58	1.67	5.76	3.11	76.51	304	2.2	3.5	2.1	2.4		1.87	1.89	5.18	3.54	72.7	358	2	3.4	2.3	2.1
1.52	1.61	4.93	2.83	78.15	383	2.1	3.3	2.1	2.2		1.9	2.09	4.6	2.85	71.33	362	2.2	3.1	2.2	2.5
1.57	1.65	4.6	3.15	79.85	374	2.1	3.4	2.1	2.2		1.91	1.98	4.78	2.82	76.31	444	2.3	3.2	2.3	2.4
1.44	1.55	4.68	2.77	77.89	384	2.1	3.3	2.2	2.3		1.96	1.77	6.03	3.11	76.21	407	2.3	3.6	2	2.2
1.63	1.7	4.51	3.29	78.22	391	2.1	3.3	2	2.3		1.89	1.88	5.58	3.21	77.28	330	2.3	3.2	2	2
1.4	1.5	4.96	2.7	81.63	416	2.2	3.4	2.2	2		1.91	1.99	4.69	3	75.85	402	2.5	3.3	2.1	2.3
1.57	1.68	5	3.2	76.59	299	2.2	3.5	2.1	2.4		1.95	1.83	4.59	2.69	76.11	449	2.1	3.3	2.3	2.3
1.53	1.62	4.95	2.96	77.15	393	2.1	3.3	2.1	2.2		1.81	1.97	4.47	2.79	76.11	411	2.1	3.4	2.2	2.2
											1.95	2.04	5.3	3.2	76.56	445	2.2	3.5	2.3	2.1
											1.98	1.95	5.78	3.52	75.89	348	2.3	3.3	2	2.2
											2.02	2.03	5.27	3.26	75.58	421	2.2	3.2	2	2.3
											1.9	2	5.73	3.6	71.88	360	2.2	3.2	2.2	2.2
											1.91	1.8	5.87	3.57	74.49	376	2.3	3.4	2.1	2.1
											1.83	2.02	4.77	2.8	74.27	345	2.2	3.3	2.2	2.3
											1.94	1.84	6.01	3.72	73.74	404	2.2	3.2	2.1	2.2
											1.99	1.9	5.38	3.41	72.77	414	2	3.4	2.3	2.1
											1.97	2.09	4.68	3.01	71.31	365	2.2	3.1	2.2	2.5
											1.92	1.95	4.72	2.84	76.46	451	2.3	3.2	2.3	2.4
											1.88	1.74	6.13	3.06	76.22	400	2.3	3.6	2.3	2.2
											1.79	1.94	5.75	3.31	77.33	428	2.3	3.2	2.2	1.9
											1.96	1.99	4.89	2.98	75.86	402	2.1	3.3	2.1	2.3
											1.89	1.83	4.46	2.77	76.06	400	2.1	3.3	2	2.3
											1.92	1.96	4.48	2.86	76.1	409	2.1	3.4	2.2	2.2
											2	2.08	5.33	3.22	76.55	422	2.2	3.5	2.3	2.1
											1.94	1.99	5.27	3.49	75.83	324	2	3.3	2	2.2
											2	2.01	5.2	3.33	75.6	427	2.1	3.2	2	2.3
											1.96	2.05	4.85	3.03	74.23	338	2.2	3.2	2.2	2.3
											1.92	2.02	6.15	3.7	73.79	396	2.2	3.2	2.1	2.2
											1.93	1.86	5.32	3.37	72.84	411	2	3.4	2	2.1
											1.93	2.1	5.36	3.19	76.62	453	2.2	3.5	2.3	2.3
											1.92	1.95	6.1	3.58	75.88	326	2.2	3.4	2	2.2
											2.03	2.15	5.23	3.28	75.57	326	2	3.2	2	2.2

## Sheet: Sheet2
Sham control group (N=12)						PH-LHD group (N=36)
RVSP (mmHg)	mLAP (mmHg)	BW (g)	HW (g)	RV/(LV+S)		RVSP (mmHg)	mLAP (mmHg)	BW (g)	HW (g)	RV/(LV+S)
26.4	4.8	252	0.27	0.083		33.2	6.6	205	0.438	0.0224
25.4	6.5	257	0.394	0.0846		36.5	9.1	229	0.44	0.0299
23.8	3	254	0.327	0.0865		30.9	6.9	247	0.505	0.0317
26.3	3.6	248	0.3	0.0942		34.7	7.4	248	0.517	0.0323
24.9	2.9	263	0.34	0.1099		33.9	7.2	197	0.548	0.0334
25.1	6.2	257	0.35	0.1153		32.6	9	200	0.544	0.0483
25.7	4.2	253	0.276	0.1186		33.5	4.1	249	0.554	0.0497
26.4	6	251	0.386	0.1198		36.4	10.6	250	0.555	0.0485
23	3.6	253	0.327	0.1234		37.2	7.1	247	0.558	0.0499
21.5	7.2	249	0.296	0.1398		39.1	9.2	176	0.565	0.0521
22	5.7	256	0.34	0.086		37.6	4.9	184	0.571	0.0578
22.6	4.9	257	0.346	0.129		35.2	8.9	252	0.566	0.0622
						31.8	12.7	231	0.572	0.0476
						32.5	6.1	234	0.57	0.0695
						37.7	5.9	243	0.574	0.0706
						37.3	5.8	244	0.576	0.0845
						39.4	5.9	246	0.578	0.0928
						38.3	5.3	208	0.58	0.1
						39.3	5.5	215	0.584	0.107
						38.2	7.1	238	0.582	0.1075
						38.7	13.8	133	0.583	0.1109
						31.1	6.5	125	0.585	0.113
						33.7	6.3	258	0.587	0.1229
						36.1	6.4	219	0.586	0.1295
						37.4	12.3	235	0.586	0.1833
						38.5	4.8	169	0.59	0.1487
						36.9	9.2	224	0.595	0.1516
						37.9	7.7	231	0.602	0.1594
						36	8	225	0.609	0.1609
						37	7.2	152	0.615	0.1626
						39	7.9	251	0.635	0.1643
						38.3	9.7	238	0.643	0.1677
						31	10.7	241	0.65	0.1729
						31.7	6	241	0.652	0.1753
						32.2	11.5	160	0.67	0.1854
						36.8	15.1	237	0.672	0.2059
